# Supplementary material for: Readily Accessible and Brightly Fluorogenic BODIPY/NBD–Tetrazines via SNAr Reactions
Source: J Org Chem. 2024 Apr 10;89(9):6513–9. doi: 10.1021/acs.joc.3c02864 (PMC11077493; doi:10.1021/acs.joc.3c02864)
Supplement: Supplementary file 2 — jo3c02864_si_002.zip [file jo3c02864_si_002.zip]

Archive with 48 entries (24 files):
- FID for Publication_NMR/1TzH C NMR/
- FID for Publication_NMR/1TzH C NMR/1TzH C NMR.mnova
- FID for Publication_NMR/1TzH H NMR/
- FID for Publication_NMR/1TzH H NMR/1TzH H NMR.mnova
- FID for Publication_NMR/1TzHBCN C NMR/
- FID for Publication_NMR/1TzHBCN C NMR/1TzHBCN C NMR.mnova
- FID for Publication_NMR/1TzHBCN H NMR/
- FID for Publication_NMR/1TzHBCN H NMR/1TzHBCN H NMR.mnova
- FID for Publication_NMR/1TzMe C NMR/
- FID for Publication_NMR/1TzMe C NMR/1TzMe C NMR.mnova
- FID for Publication_NMR/1TzMe H NMR/
- FID for Publication_NMR/1TzMe H NMR/1TzMe H NMR.mnova
- FID for Publication_NMR/1TzMeBCN C NMR/
- FID for Publication_NMR/1TzMeBCN C NMR/1TzMeBCN C NMR.mnova
- FID for Publication_NMR/1TzMeBCN H NMR/
- FID for Publication_NMR/1TzMeBCN H NMR/1TzMeBCN H NMR.mnova
- FID for Publication_NMR/2TzH C NMR/
- FID for Publication_NMR/2TzH C NMR/2TzH C NMR.mnova
- FID for Publication_NMR/2TzH H NMR/
- FID for Publication_NMR/2TzH H NMR/2TzH H NMR.mnova
- FID for Publication_NMR/2TzHBCN C NMR/
- FID for Publication_NMR/2TzHBCN C NMR/2TzHBCN C NMR.mnova
- FID for Publication_NMR/2TzHBCN H NMR/
- FID for Publication_NMR/2TzHBCN H NMR/2TzHBCN H NMR.mnova
- FID for Publication_NMR/2TzMe C NMR/
- FID for Publication_NMR/2TzMe C NMR/2TzMe C NMR.mnova
- FID for Publication_NMR/2TzMe H NMR/
- FID for Publication_NMR/2TzMe H NMR/2TzMe H NMR.mnova
- FID for Publication_NMR/2TzMeBCN C NMR/
- FID for Publication_NMR/2TzMeBCN C NMR/2TzMeBCN C NMR.mnova
- FID for Publication_NMR/2TzMeBCN H NMR/
- FID for Publication_NMR/2TzMeBCN H NMR/2TzMeBCN H NMR.mnova
- FID for Publication_NMR/3TzH C NMR/
- FID for Publication_NMR/3TzH C NMR/3TzH C NMR.mnova
- FID for Publication_NMR/3TzH H NMR/
- FID for Publication_NMR/3TzH H NMR/3TzH H NMR.mnova
- FID for Publication_NMR/3TzHBCN C NMR/
- FID for Publication_NMR/3TzHBCN C NMR/3TzHBCN C NMR.mnova
- FID for Publication_NMR/3TzHBCN H NMR/
- FID for Publication_NMR/3TzHBCN H NMR/3TzHBCN H NMR.mnova
- FID for Publication_NMR/3TzMe C NMR/
- FID for Publication_NMR/3TzMe C NMR/3TzMe C NMR.mnova
- FID for Publication_NMR/3TzMe H NMR/
- FID for Publication_NMR/3TzMe H NMR/3TzMe H NMR.mnova
- FID for Publication_NMR/3TzMeBCN C NMR/
- FID for Publication_NMR/3TzMeBCN C NMR/3TzMeBCN C NMR.mnova
- FID for Publication_NMR/3TzMeBCN H NMR/
- FID for Publication_NMR/3TzMeBCN H NMR/3TzMeBCN H NMR.mnova
